# Supplementary material for: Upfront Chemotherapy Versus Immediate Surgery for Operable Pancreatic Cancer: An Umbrella Review of Meta-Analyses
Source: Cancers (Basel). 2026 Apr 23;18(9):1344. doi: 10.3390/cancers18091344 (PMC13163042; doi:10.3390/cancers18091344)
Supplement: Supplementary file 1 [file cancers-18-01344-s001.zip]

Archive with 1 entries (1 files):
- cancers-4242582-supplementary.pdf
